# Supplementary material for: Impact of virtual continued medical education on carbon footprint and awareness of digital sobriety: A retrospective cross-sectional study among public health professionals in India
Source: Front Public Health. 2023 Mar 13;11:1118685. doi: 10.3389/fpubh.2023.1118685 (PMC10040747; doi:10.3389/fpubh.2023.1118685)
Supplement: Supplementary file 2 [file Table_1.XLSX]

## Sheet: Estimations
CE emission in the Virtual CMEs	CE CO2 Eq MT	CE per participant CO2 Eq (MT)	CE Per particiapnt CO2 Eq (Kg)
Video Streaming HD	0.592	0.000550698	0.550698
Emails	0.015	1.39535e-05	0.0139535
E certificates	0.003031	2.81953e-06	0.00281953
Website Page Views	0.012	1.11628e-05	0.0111628
Device usage	0.163	0.000151628	0.151628
Zoom server usage	0.002	1.86047e-06	0.00186047
Total	0.787031	0.000732122	0.732122
Key:
MT	Metric Tonne
CO2 Eq	CO2 Equivalents
CE	Carbon Emission

## Sheet: Micro calculations
	Number of Participants (N)	Total median duration of CME attended per participant	No. of days	Number of VC hours (N*Median duration of CME attended per participant)	Carbon emission per hour (Video on in Zoom) g CO2 eq	Carbon emission per hour (Video off in Zoom)	87% of hours Self Video was switched off	13% of hours Self Video was switched on	carbon emission CO2 eq (Video on)	carbon emission CO2 eq (Video off)	Total carbon emission Kg CO2 eq
Zoom Meeting usage	1075	4		4300	157.34	6.29	3741	559	588609	3516.11	592.125
	Number of Registrants/Contestants	Number of emails sent	Carbon emission per email/certificate g CO2 eq	Total carbon emission g CO2 eq	Comments
Emails	1311	2	4	10488	Sending confirmation message, Grant related mail, the link for conference login and feedback
Emails	80	2	4	640	Speakers/Chairs of session
Emails	1075	1	4	4300	Queries from the participants via email, assumed to be 1 per attendee and 1 response by the organizers
Total				15428	15.428	Kgs
	No. of certificates	Pages	Carbon emission per certificate/page g CO2 eq	Total carbon emission g CO2 eq
e-certificates	1075	1	1	1075	1 certificate is of 700 Kb size, 1 g of CO2 emitted per certificate downloaded
				1.075	Kg
Number of registrants	Page views of conference website per delegate	CE CO2 g Eq per page view	Total CE Kg
1311	2	4.61	12.0874
Devise Usage	Total Participants	No. of attendees/users	Average life span Y	Daily hourse of usage Hd	CME Hours Hc (Median)	Average CE per devise	Y*365.25*Hd)	Hc/Y*365.25*Hd	Total CE Kg
Laptop users	1075	666.5	3.3	5	4	334.09	6026.62	0.000663721	147.792
Mobile users	1075	408.5	3	6	4	61.7	6574.5	0.000608411	15.3347
									163.126
Server usage	Ee (electricity emissions)	S (servers)	Ws (power rating of servers)	Hc (CME attended duration)	Total CE Kg
	0.82	1	0.594	4	1.94832
Key:
MT	Metric Tonne
g	gram
Kg	Kilogram
CO2 Eq	CO2 Equivalents
CE	Carbon Emission
