# Supplementary material for: Impact of virtual continued medical education on carbon footprint and awareness of digital sobriety: A retrospective cross-sectional study among public health professionals in India
Source: Front Public Health. 2023 Mar 13;11:1118685. doi: 10.3389/fpubh.2023.1118685 (PMC10040747; doi:10.3389/fpubh.2023.1118685)
Supplement: Supplementary file 3 [file Table_2.XLSX]

## Sheet:  Total CE in transport
Type	CE g CO2 Eq
Other states	2.1202e+08
PB_HP_HR	5.0099e+06
Total	2.1703e+08
Key
PB_HP_HR	Punjab Himachal Pradesh Haryana States
CE	carbon emission
CO2	Carbon dioxide equivalence
g	gram

## Sheet: Other states
Sheet for assessing the Carbon Emission from Transport related activities of IAPSM conference										True scenario (87% of the registrants)
State of origin (Exclude Chandigarh)	% among responded	Total attendees	100% of registrants	87% of registrants	Distance between the state capital and chandigarh	Total distance travelled (2 way) by 65% registrants	Carbon Emission (CE) g CO2 eq per/passenger per Km in Rail Travel	Carbon Emission g CO2 eq per/passenger per Km in Air Travel	Carbon Emission g CO2 eq per/passenger per Km in Road Travel	30% Rail	Rail CE	49% Air (Economy)	Air CE	21% Road (Road)	Road CE	Total CE
Andaman and Nicobar	0	1311	0	0	3820	0	7.83	121	153	0	0	0	0	0	0	0	Road- Car Sedan
Andhra Pradesh	3.2	1311	41.952	36.4982	1834	133876	7.83	121	153	10.9495	314474	17.8841	7.93748e+06	7.66463	4.30142e+06	1.25534e+07
Assam	2.8	1311	36.708	31.936	1534	97979.5	7.83	121	153	9.58079	230154	15.6486	5.80921e+06	6.70655	3.14808e+06	9.18744e+06
Bihar	1.6	1311	20.976	18.2491	990	36133.3	7.83	121	153	5.47474	84877	8.94207	2.14234e+06	3.83232	1.16096e+06	3.38818e+06
Chhattisgarh	4.8	1311	62.928	54.7474	1162	127233	7.83	121	153	16.4242	298870	26.8262	7.54364e+06	11.4969	4.08799e+06	1.19305e+07
Dadra and Nagar Haveli*	0	1311	0	0	1343	0	7.83	121	153	0	0	0	0	0	0	0
Delhi	7.6	1311	99.636	86.6833	236	40914.5	7.83	121	153	26.005	96108.2	42.4748	2.42582e+06	18.2035	1.31458e+06	3.83651e+06
Goa	0	1311	0	0	1720	0	7.83	121	153	0	0	0	0	0	0	0
Gujarat	2.4	1311	31.464	27.3737	1224	67010.8	7.83	121	153	8.2121	157408	13.4131	3.97307e+06	5.74847	2.15306e+06	6.28353e+06
Jammu and Kashmir	2.8	1311	36.708	31.936	290	18522.9	7.83	121	153	9.58079	43510.2	15.6486	1.09822e+06	6.70655	595139	1.73687e+06
Jharkhand	0.8	1311	10.488	9.12456	1175	21442.7	7.83	121	153	2.73737	50368.9	4.47103	1.27134e+06	1.91616	688954	2.01066e+06
Karnataka	10.8	1311	141.588	123.182	1937	477205	7.83	121	153	36.9545	1.12096e+06	60.359	2.82935e+07	25.8681	1.53326e+07	4.47471e+07
Kerala	2	1311	26.22	22.8114	2457	112095	7.83	121	153	6.84342	263312	11.1776	6.64613e+06	4.79039	3.60162e+06	1.05111e+07
Madhya Pradesh	5.2	1311	68.172	59.3096	820	97267.8	7.83	121	153	17.7929	228482	29.0617	5.76701e+06	12.455	3.12521e+06	9.12071e+06
Maharashtra	7.6	1311	99.636	86.6833	1343	232831	7.83	121	153	26.005	546921	42.4748	1.38046e+07	18.2035	7.48087e+06	2.18324e+07
Manipur	0.8	1311	10.488	9.12456	1807	32976.2	7.83	121	153	2.73737	77461	4.47103	1.95516e+06	1.91616	1.05952e+06	3.09214e+06
Odisha	2.8	1311	36.708	31.936	1468	93764	7.83	121	153	9.58079	220252	15.6486	5.55927e+06	6.70655	3.01264e+06	8.79215e+06
Puducherry	1.2	1311	15.732	13.6868	2094	57320.5	7.83	121	153	4.10605	134646	6.70655	3.39853e+06	2.87424	1.84171e+06	5.37488e+06
Rajasthan	4	1311	52.44	45.6228	437	39874.3	7.83	121	153	13.6868	93664.8	22.3552	2.36415e+06	9.58079	1.28116e+06	3.73898e+06
Sikkim**	0.4	1311	5.244	4.56228	1211	11049.8	7.83	121	153	1.36868	25956.1	2.23552	655145	0.958079	355031	1.03613e+06
Tamil Nadu	7.2	1311	94.392	82.121	1989	326677	7.83	121	153	24.6363	767365	40.2393	1.93687e+07	17.2454	1.04961e+07	3.06322e+07
Telangana	2	1311	26.22	22.8114	1498	68343	7.83	121	153	6.84342	160538	11.1776	4.05205e+06	4.79039	2.19586e+06	6.40845e+06
Tripura	0	1311	0	0	1614	0	7.83	121	153	0	0	0	0	0	0	0
Uttar Pradesh	6	1311	78.66	68.4342	590	80752.4	7.83	121	153	20.5303	189687	33.5328	4.78781e+06	14.3712	2.59457e+06	7.57207e+06
Uttarakhand	2.4	1311	31.464	27.3737	144	7883.62	7.83	121	153	8.2121	18518.6	13.4131	467420	5.74847	253301	739239
West Bengal	2.4	1311	31.464	27.3737	1460	79931.1	7.83	121	153	8.2121	187758	13.4131	4.73912e+06	5.74847	2.56819e+06	7.49506e+06
Total	100	1311	1311	1140.57	36197	8.25704e+07	203.58	3146	3978	342.171	5.31129e+06	558.879	1.27286e+11	239.52	6.89777e+10	2.1202e+08

## Sheet: PB_HR_HP
Sheet for assessing the Carbon Emission from Transport related activities of IAPSM conference								True scenario(87% of attendee)
State of origin (Exclude Chandigarh)	District/City	% among registrants from the city	Total registrants from the state	No. attendees from the city	87% of registrants	Distance between the city and chandigarh	Carbon Emission g CO2 eq per/passenger per Km in Road Travel	Road (nos.)	Total CE
Haryana	Ambala	11.5942	47	5.44928	4.74087	49.5	153	4.74087	71810	Road- Car Sedan
Haryana	Faridabad	7.24638	47	3.4058	2.96304	289.4	153	2.96304	262396
Haryana	Gurgaon	8.69565	47	4.08696	3.55565	299.7	153	3.55565	326082
Haryana	Hisar	2.89855	47	1.36232	1.18522	248	153	1.18522	89943.8
Haryana	Jagadhari	1.44928	47	0.681159	0.592609	104.6	153	0.592609	18968
Haryana	Rewari	4.34783	47	2.04348	1.77783	341.3	153	1.77783	185672
Haryana	Panchkula	11.5942	47	5.44928	4.74087	12.8	153	4.74087	18569
Haryana	Rohtak	40.5797	47	19.0725	16.593	245.7	153	16.593	1.24753e+06
Haryana	Sonepat	11.5942	47	5.44928	4.74087	213.8	153	4.74087	310161
Himachal Pradesh	Bilaspur	8.10811	26	2.10811	1.83405	144.3	153	1.83405	80984.1
Himachal Pradesh	Chamba	2.7027	26	0.702703	0.611351	329	153	0.611351	61547.2
Himachal Pradesh	Hamirpur	10.8108	26	2.81081	2.44541	184.2	153	2.44541	137836
Himachal Pradesh	Kangra	18.9189	26	4.91892	4.27946	216.8	153	4.27946	283903
Himachal Pradesh	KULLU	2.7027	26	0.702703	0.611351	243.7	153	0.611351	45589.8
Himachal Pradesh	Mandi	5.40541	26	1.40541	1.2227	162.2	153	1.2227	60686.6
Himachal Pradesh	NAHAN	2.7027	26	0.702703	0.611351	87.6	153	0.611351	16387.6
Himachal Pradesh	SHIMLA	40.5405	26	10.5405	9.17027	113.1	153	9.17027	317370
Himachal Pradesh	Solan	2.7027	26	0.702703	0.611351	67.4	153	0.611351	12608.8
Himachal Pradesh	Tanda	5.40541	26	1.40541	1.2227	220.9	153	1.2227	82649.1
Punjab	Amritsar	12.069	47	5.67241	4.935	223.9	153	4.935	338114
Punjab	BATHINDA	10.3448	47	4.86207	4.23	233.9	153	4.23	302755
Punjab	SAS Nagar	27.5862	47	12.9655	11.28	10.4	153	11.28	35897.5
Punjab	Dhariwal	1.72414	47	0.810345	0.705	225	153	0.705	48539.2
Punjab	GURDASPUR	3.44828	47	1.62069	1.41	213.5	153	1.41	92116.7
Punjab	JAITU	1.72414	47	0.810345	0.705	223.8	153	0.705	48280.4
Punjab	KHARAR	1.72414	47	0.810345	0.705	15.9	153	0.705	3430.11
Punjab	ludhiana	27.5862	47	12.9655	11.28	100.4	153	11.28	346549
Punjab	Mandi Gobindgarh	1.72414	47	0.810345	0.705	57.8	153	0.705	12469.2
Punjab	Muktsar	1.72414	47	0.810345	0.705	246	153	0.705	53069.6
Punjab	Patiala	10.3448	47	4.86207	4.23	75.7	153	4.23	97984.6
Total									5.0099e+06
