# Supplementary material for: Impact of virtual continued medical education on carbon footprint and awareness of digital sobriety: A retrospective cross-sectional study among public health professionals in India
Source: Front Public Health. 2023 Mar 13;11:1118685. doi: 10.3389/fpubh.2023.1118685 (PMC10040747; doi:10.3389/fpubh.2023.1118685)
Supplement: Supplementary file 4 [file Table_3.XLSX]

## Sheet: Gross CE Physical Con Scenarios
Heads	CE in CO2 Eq (87% among the virtual CME registrants if the CMEs were held physical)	Per capita CE
Transport CO2 Eq g	2.1703e+08	190210	217.03	74.8133
Accomadation CO2 Eq g	57570000	50455.7	57.57	19.8452
Certificates CO2 Eq g	7326	6.42068	0.007326	0.00252538
Food CO2 Eq g	15487934	13574	15.4879	5.33892
Total CO2 Eq g	2.90095e+08	254246	290.095	#DIV/0!
Total CO2 Eq Kg	290095	254.246
Total CO2 Eq MT	290.095	0.254246
Key:
No. of Delegates	87% of the registrants
MT	Metric Tonne
Kg	Kilogram
g	gram
CO2 Eq	CO2 Equivalents
CE	Carbon Emission

## Sheet: Total CE in transport
Type	True scenario
Other states	2.1202e+08
PB_HP_HR	5.0099e+06
Total	2.1703e+08
Key
PB_HP_HR	Punjab, Himachal Pradesh & Haryana
MT	Metric Tonne
Kg	Kilogram
g	gram
CO2 Eq	CO2 Equivalents
CE	Carbon Emission

## Sheet: CE of Food
Breakfast	g	CE per serving g CO2 Eq	Lunch	g	CE per serving g CO2 Eq	Dinner	g	CE per serving g CO2 Eq	Snacks	g	CE per serving g CO2 Eq
Cake	100	306	Rice	65	88	Rice	65	88	Coffee	100 ml	161
Biscuits	50	65	Wheat	100	72	Wheat	100	72	Biscuits	50	65
Breakfast cereal	80	192	Ice cream	70	266	Ice cream	70	266	Nut & seeds	20	29
Coffee	100 ml	161	Muffin	50	329	Muffin	50	329	Apple	50	54
Corn	100	41	Chicken Kprma	150	1208	Chicken roast	150	1042
Cashews	20	29	Custard	80	196	Custard	80	196
Egg	120	541	Lamb roast	150	1375	Lamb masala curry	150	2042
Apple	50	45	Fish	80	1420	Fish	80	1420
Potatoes	50	64	Buttermilk	100	110	Buttermilk	100	110
Bread	80	97	lentils	80	54	lentils	80	54
Fruit spread	20	43	Cake	80	293	Cake	80	293
Cauliflower	50	49
		1633			5411			5912			309
CE per breakfast	No. of BFs	Total CE of BFs per delegate	CE per lunch	No. of lunch	Total CE of lunch per delegate	CE per Dinner	No. of Dinners	Total CE of Dinners per delegate	CE per snack	No. of servings of snacks (2/day)	Total CE of Snacks per delegate
1633	1	1633	5411	1	5411	5912	1	5912	309	2	618
Total CE per participant	Total probable participants	Total CE g CO2 Eq	Total CE MT CO2 Eq
13574	1141	15487934	15.4879
Key
MT	Metric Tonne
Kg	Kilogram
g	gram
CO2 Eq	CO2 Equivalents
CE	Carbon Emission

## Sheet: CE of Accomodation
Attendees+speakers	Registered delegates only (excluding speakers/chairs)	Attended delegates if Physical (87%)	Speakers**	CE for attendees per night stay t CO2 eq	CE for speakers per night stay	CE per day for CME venue	No. of nights/days	Total CE for attended delegates (87%)	Total CE for speakers	Total CE for Conference Venue	Total CE for accomodation MT CO2 Eq
1391	1311	1141	80	10.89	3.9	42.78	1	10.89	3.9	42.78	57.57	*Double Occupancy in 2 star hotel
												**Single occupancy in 3 star hotel
Key
MT	Metric Tonne
Kg	Kilogram
g	gram
CO2 Eq	CO2 Equivalents
CE	Carbon Emission

## Sheet: CE of Certificates
Total Registrants	Speakers	87% of regsitrants	No. of pages for certificates	CE per certificate g CO2 eq	CE of certificates Kg CO2 eq
1311	80	1141	1221	6	7.326
Key
MT	Metric Tonne
Kg	Kilogram
g	gram
CO2 Eq	CO2 Equivalents
CE	Carbon Emission
